# Supplementary material for: Research on the targeted improvement of the yield of a new VB12-producing strain, Ensifer adhaerens S305, based on genomic and transcriptomic analysis
Source: BMC Biotechnol. 2023 Dec 11;23:53. doi: 10.1186/s12896-023-00824-3 (PMC10712150; doi:10.1186/s12896-023-00824-3)
Supplement: Supplementary file 2 — Additional file 2: Table S1. Comparison of genomic basic information between S305 and Casida A, Ensifer adhaerens Corn53 strains. Table S2. Ensifer adhaerens S305 genome sequencing genes and protein association annotations of VB12 synthesis related genes. Table S3. Similarity of amino acid sequences of the protein encoding the VB12 synthesis pathway gene between S305 and Casida A strain. Table S4. Quality control data statistics. Table S5. Significant expression of genes in the VB12 synthesis pathway of S305 and Casida A strain. Table S6. List of the strains and plasmids used in this study. Table S7. Primers used in this study. [file 12896_2023_824_MOESM2_ESM.xlsx]

## Sheet: Sheet1
Table S1 Comparison of genomic basic information between S305 and Casida A, Ensifer adhaerens Corn53 strains
Strain	Genome size (total base bp)	GC content (%)	Total number of genes	Coding gene	Pseudogene	tRNA quantity	rRNAquantity	ncRNAquantity
feature
S305	7365904	62.34	6906	6776	3	62	15	53
S305 Chromosome	3951877	62.93	3928	3795	-	55	9	37
pS305A	1646557	60.49	1554	1539	3	3	3	6
pS305B	1767470	62.73	1589	1572	-	4	3	10
Ensifer adhaerens Casida A	7267502	62.3	6909	6828	187	62	15	4
CasidaA Chromosome	4071185	62.8	3962	3849	45	55	9	4
pCasidaAA	1736943	62.8	1566	1513	47	3	3	-
pCasidaAB	1459374	60.33	1381	1279	95	4	3	-
Ensifer adhaerens Corn53	7422972	62.24	7014	6753	153	64	15	4
Corn53 Chromosome	4049947	62.8	3927	3860	41	57	9	4
pCorn53A	1790007	62.66	1612	1550	36	4	3	-
pCorn53B	1583018	60.33	1475	1384	76	3	3	-

## Sheet: Sheet2
Table S2 Ensifer adhaerens S305 genome sequencing genes and protein association annotations of VB12 synthesis related genes
Gene Number	Name	Annotated name of coding protein
GE03490	gltX	Glutamyl-tRNA synthetase
GE03583	hemA	5-aminolevulinic acid synthase
*	hemL	Glutamate-1-semialdehyde aminotransferase
GE01399	hemB	Delta-aminolevulinic acid dehydratase
GE03669	hemC	Hydroxymethylbilane synthase/ porphobilinogen deaminase
GE03670	hemD	Uroporphyrinogen-III synthase
GE02194	cobA	Uroporphyrin-III C-methyltransferase
GE03509	cobI	Precorrin-2 C20-methyltransferase
GE03511	cobG	Precorrin-3B synthase
GE03508	cobJ	Precorrin-3B C17-methyltransferase
GE03505	cobM	Precorrin-4 C11-methyltransferase
GE02195	cobE	Cobalt-precorrin 5A hydrolase
GE03512	cobF	Precorrin-6A synthase
GE03507	cobK/ cbiJ	Cobalt-precorrin-6A reductase
GE03506	cobL	Decarboxylating precorrin-6Y C(5,15)-methyltransferase
GE03510	cobH	Precorrin-8X methylmutase
GE02193	cobB	Cobyrinic acid a,c-diamide synthase
GE02201	cobN	Aerobic cobaltochelatase CobN subunit
GE02202	cobW	Cobalamin biosynthesis protein
GE03238	cobS	Aerobic cobaltochelatase CobS subunit N terminal
GE02100	cobT	Nicotinate-nucleotide--dimethylbenzimidazole phosphoribosyltransferase
GE01962	cobR	Cob(II)yrinic acid a,c-diamide reductase
GE03207	cobO1	Cob(I)yrinic acid a,c-diamide adenosyltransferase
GE02200	cobO2	Cob(I)yrinic acid a,c-diamide adenosyltransferase
GE02205	cobQ	Cobyric acid synthase
GE02192	cobC	Threonine-phosphate decarboxylase
GE02191	cobD /cbib	Adenosylcobinamide-phosphate synthase
GE02203	cobP	Adenosylcobinamide-phosphate guanylyltransferase
GE02100	cobU	Phosphoribosyltransferase
GE02101	cobV	Cobalamin-5'-phosphate synthase
GE02048	bluB	5,6-dimethylbenzimidazole synthase
GE01685	cysG	Siroheme synthase
GE06167	hemN	Coproporphyrinogen III oxidase
GE00491	hemN	Coproporphyrinogen III oxidase
GE02188	hemN	Coproporphyrinogen III oxidase
GE02033	hemF	Coproporphyrinogen III oxidase
GE00085	hemE	Uroporphyrinogen decarboxylase
GE01742	hemY	Iron-sulphur cluster biosynthesis
GE03672	hemY	HemY protein N-terminus
GE05093	hemH	Ferrochelatase

## Sheet: Sheet3
Table S3 Similarity of amino acid sequences of the protein encoding the VB12 synthesis pathway gene between S305 and Casida A strain
Protein name	Similarity ratio	Mutation type	Number of mutations
GltX	0.9938	Missense	1
HemA	1
HemL	0.9111	Missense，frameshift	3 Missense 1 frameshift
HemB	1
HemC	0.9946	Missense	1
HemD	0.9832	Missense	4
CobA	1
CobI	1
CobG	0.9819	Missense	14
CobJ	1
CobM	0.9895	Missense	2
CobE	1
CobF	0.9922	Missense	2
CobK	0.9899	Missense	2
CobL	0.9726	Missense	1
CobH	0.9826	Missense	1
CobB	1
CobN	1
CobW	1
CobS	0.999	Missense	1
CobT	1
CobR	1
CobO1	1
CobO2	1
CobQ	0.9993	Missense	1
CobC	1
CobD	1
CobP	1
CobU	1
CobV	1

## Sheet: Sheet4
Table S4 Quality control data statistics
#Sample_ID	Total_Reads	Total_Bases	Total_Reads_with_Ns	N_Reads%	A%	T%	C%	G%	N%	Error%	Q20%	Q30%	GC%
S1_12h_1	27678810	3926502332	15562	0.06	19.42	19.37	30.34	30.87	0	0.0254	97.77	93.8	61.21
S1_12h_2	34664566	4761328748	19489	0.06	19.45	19.38	30.38	30.78	0	0.0245	98.12	94.76	61.16
S1_12h_3	27771298	3805767660	15908	0.06	19.53	19.42	30.29	30.75	0	0.0244	98.15	94.84	61.05
S1_24h_1	28983356	4000043807	16361	0.06	19.46	19.27	30.41	30.87	0	0.0242	98.26	95.07	61.28
S1_24h_2	30866678	3958296420	17298	0.06	19.21	19.05	30.68	31.05	0	0.0241	98.29	95.18	61.73
S1_24h_3	27045800	3562754058	15341	0.06	19.26	19.09	30.63	31.02	0	0.0242	98.25	95.08	61.65
S1_48h_1	31190960	3831685839	17600	0.06	19.53	19.26	30.44	30.77	0	0.0242	98.25	95.08	61.21
S1_48h_2	30855444	3759323529	17100	0.06	19.37	19.08	30.61	30.94	0	0.0241	98.29	95.19	61.55
S1_48h_3	31629804	3899024119	17672	0.06	19.32	19.04	30.66	30.98	0	0.0242	98.24	95.1	61.64
S1_72h_1	32543940	3975485187	18544	0.06	19.46	19.02	30.59	30.93	0	0.0243	98.16	94.94	61.52
S1_72h_2	31881548	3933763816	17747	0.06	19.51	19.08	30.54	30.88	0	0.0244	98.16	94.92	61.41
S1_72h_3	30265728	3652454269	16710	0.06	19.6	19.12	30.47	30.81	0	0.0243	98.17	94.93	61.28
S2_12h_1	32145448	4211129142	18274	0.06	19.54	19.47	30.28	30.7	0	0.0244	98.17	94.84	60.99
S2_12h_2	32763544	4267554259	18287	0.06	19.53	19.41	30.38	30.68	0	0.0243	98.17	94.93	61.06
S2_12h_3	31669942	4094886050	17680	0.06	19.58	19.48	30.29	30.65	0	0.0241	98.26	95.13	60.94
S2_24h_1	30887776	3966655410	17682	0.06	19.38	19.23	30.53	30.87	0	0.0241	98.29	95.15	61.39
S2_24h_2	28040486	3669546862	15839	0.06	19.28	19.13	30.6	30.99	0	0.024	98.31	95.22	61.59
S2_24h_3	29016872	3826550514	16420	0.06	19.3	19.16	30.58	30.97	0	0.0241	98.3	95.18	61.54
S2_48h_1	28744386	3736153171	16367	0.06	19.37	19.01	30.62	31.01	0	0.0242	98.25	95.11	61.62
S2_48h_2	28247188	3705572608	16071	0.06	19.33	19.01	30.64	31.02	0	0.0241	98.3	95.21	61.66
S2_48h_3	29083850	3797723752	16447	0.06	19.39	19.05	30.6	30.97	0	0.0242	98.25	95.1	61.56
S2_72h_1	27807862	3658525831	15502	0.06	19.49	19.11	30.49	30.91	0	0.0245	98.14	94.79	61.4
S2_72h_2	29148952	3801772899	16444	0.06	19.56	19.15	30.44	30.85	0	0.0244	98.18	94.91	61.29
S2_72h_3	25691338	3308980235	14574	0.06	19.6	19.18	30.42	30.8	0	0.0243	98.19	94.94	61.22

## Sheet: Sheet5
Table S5 Significant expression of genes in the VB12 synthesis pathway of S305 and Casida A strain
Gene_id	Gene name	Gene description	FC(S305/Casida A)	Log2FC(S305/Casida A)	Pvalue	Padjust	Significant	Regulate	Gene Type	Biotype	Casida A-12h_TPM	S305-12h_TPM
GeFixPreAbcdefg3456	hemA	5-aminolevulinate synthase	1.556	0.638141	0.00125128	0.0182723	yes	up	ref_gene	mRNA	677.183	1023.11
GeFixPreAbcdefg1311	cysG	siroheme synthase	2.059	-1.04209	0.00159911	0.0218931	yes	down	ref_gene	mRNA	13.2967	6.49
GeFixPreAbcdefg1861	cobA	uroporphyrinogen III methyltransferase	2.223	1.10507	2.38822e-05	0.000630634	yes	up	ref_gene	mRNA	11.19	24.87
GeFixPreAbcdefg3369	cobJ	Precorrin-3B C17-methyltransferase	1.717	0.547043	0.0010499	0.0130467	yes	up	ref_gene	mRNA	27.7333	47.6167
GeFixPreAbcdefg3030	cobT	cobaltochelatase subunit CobT	4.763	2.25178	9.00547e-12	7.53028e-10	yes	up	ref_gene	mRNA	40.9533	205.237
GeFixPreAbcdefg1871	cobN	cobaltochelatase subunit CobN	1.624	0.672249	0.00632663	0.0593301	yes	up	ref_gene	mRNA	6.82333	11.0867
GeFixPreAbcdefg1615	cobR	4-hydroxyphenylacetate 3-monooxygenase	1.753	0.809701	0.00150468	0.0209285	yes	up	ref_gene	mRNA	40.23	67.7
GeFixPreAbcdefg3546	hemY	heme biosynthesis protein HemY	0.613	-0.706454	0.00807777	0.0694401	yes	down	ref_gene	mRNA	707.287	408.163
Gene_id	Gene name	Gene description	FC(S305/Casida A)	Log2FC(S305/Casida A)	Pvalue	Padjust	Significant	Regulate	Gene Type	Biotype	Casida A-48h_TPM	S305-48h_TPM
GeFixPreAbcdefg1873	cobP	adenosylcobinamide kinase/adenosylcobinamide phosphate guanyltransferase	3.991	1.99676	0.00192989	0.0248901	yes	up	ref_gene	mRNA	89.55	193.977
The transcription expression level of cobp gene is highest at 48 hours,Other genes had the highest relative expression at 12h

## Sheet: Sheet6
Table S6 List of the strains and plasmids used in this study
Strains and plasmids	Description	Reference or source
E.coli Top10	Host strain for plasmid cloning	Preserved in this laboratory
E. adhaerens Casida A	Type Strains of Ensifer（ATCC33212）	American Type Culture Collection(ATCC)
E. adhaerens S305	High Producing Strain of VB12	Separated from sewage
Casida A-pET28a-Gmr	Casida A strain carrying pET28a Gmr plasmid	This work
Casida A-cobA/OP	Casida A strain with free overexpression of cobA gene	This work
Casida A-cobT/OP	Casida A strain with free overexpression of cobT gene	This work
Casida A-hemA/OP	Casida A strain with free overexpression of hemA gene	This work
Casida A-cobJ/OP	Casida A strain with free overexpression of cobJ gene	This work
Casida A-cobN/OP	Casida A strain with free overexpression of cobN gene	This work
Casida A-cobR/OP	Casida A strain with free overexpression of cobR gene	This work
Casida A-cobP/OP	Casida A strain with free overexpression of cobP gene	This work
S305-cobA/RC	S305 strain with integrated expression of cobA gene	This work
S305-cobT/RC	S305 strain with integrated expression of cobT gene	This work
S305- cobA+cobT/RC	S305 strain with integrated expression of cobA and cobT gene	This work
pET-28a	Prokaryotic expression plasmid	Miaoling Biotechnology Co., Ltd
pET-28a-Gmr	pET-28a plasmid replacing the gentamicin resistance gene Gmr	This work
pET28a-Gmr-cobA	Free expression plasmid of cobA gene	This work
pET28a-Gmr-cobT	Free expression plasmid of cobT gene	This work
pET28a-Gmr-hemA	Free expression plasmid of hemA gene	This work
pET28a-Gmr-cobT	Free expression plasmid of cobJ gene	This work
pET28a-Gmr-cobT	Free expression plasmid of cobN gene	This work
pET28a-Gmr-cobT	Free expression plasmid of cobR gene	This work
pET28a-Gmr-cobT	Free expression plasmid of cobP gene	This work
pJQ200SK	Suicide plasmids containing Gm resistance and SacB tags	Miaoling Biotechnology Co., Ltd
pHSG396	Plasmids for amplifying the chloramphenicol resistance gene Cmr	Miaoling Biotechnology Co., Ltd
pCRISPomyces-2	Plasmids for amplifying the ampromycin resistance gene Apr	Miaoling Biotechnology Co., Ltd
pSK-cobA-Cmr	Suicide plasmids for screening integrated cobA gene mutant strains	This work
pSK-cobT-Apr	Suicide plasmids for screening integrated cobT gene mutant strains	This work

## Sheet: Sheet7
Table S7 Primers used in this study
Primer Name	Primer Sequence（5’-3’）	Fragment size（bp）	practical applications
Gm-28a-F	GTAATACAAGGGGTGTTTTGACATAAGCCTGTTCGGT	783	Construction of p28a-Gmr-cobT plasmid
Gm-28a-R	ATGTATCCGCTCATGTTAGGTGGCGGTACTTGGGT
P-28a-1F	CATGAGCGGATACATATTTGAA	719
P-28a-1R	GGAATAGCTCGAGCACCACCACCACCA
P-28a-2F	ACTCATGGATCCGCGACCCATTTGCT	3798
P-28a-2R	AACACCCCTTGTATTACTGTTT
cobT-28a-F	TGCTCGAGCTATTCCTTGTTGCTGACGC	1035
cobT-28a-R	TCGCGGATCCATGAGTGCCAGCGGCCTGC
UP-T200SK-F	TTGGGTACCGGGCCTTTTGACGGCTTCGTCGA	724	Construction of pSK-cobT-Apr plasmid
UP-T200SK-R	TAGCGTTCGACGTTGGCCTTAG
pibpA-T200SK-F	CCAACGTCGAACGCTATGACGGTCTGCGTGTaggggagagaaatcgaagt	118
pibpA-T200SK-R	AATCATCAAACGGCAGGCCGCTGGCACTCATcatcgcaaaagttgctcc
cobT-200SK-F	CTGCCGTTTGATGATTTTCGCG	1017
cobT-200SK-R	GATCAAAGGATCTTCCTATTCCTTGTTGCTGACGC
Apr-200SK-F	GGAAGATCCTTTGATCTTTTCTAC	1009
Apr-200SK-R	ATCAGCCAATCGACTGGCGAGCGG
Down-T200SK-F	CCAGTCGATTGGCTGATCAGAAAACCATACTT	498
Down-T200SK-R	TGCCGTACATACGCTTGACGACGGCGTCGATACCGT
P-200SK-F	TCAAGCGTATGTACGGCAGCATGG	5551
P-200SK-R	AAAAGGCCCGGTACCCAATTCGCCC
UP-A200SK-F	attgggtaccgggAACAGCATTGCCAGGACCT	701	Construction of pSK-cobA-Cmr plasmid
UP-A200SK-R	ACACGCAGACCGTCATAGCGTT
pibpA-A200SK-F	TATGACGGTCTGCGTGTCCGGATCGTGGGAcatcgcaaaagttgctccaa	115
pibpA-A200SK-R	GGCAATCCGGCAAAGAGGTCGTCGATCATaggggagagaaatcgaagtg
cobA-200SK-F	CTCTTTGCCGGATTGCCGGCGC	847
cobA-200SK-R	ttcgctattacgccagTCATGCCGGGTTCCTGAGA
Cm-A200SK-F	CATGATGATCGGCACGTAAGAGGTT	775
Cm-A200SK-R	AATGGTGTTACGCCCCGCCCTGCCACT
Down-A200SK-F	GGGGCGTAACACCATTGCCCTCCGATCAA	729
Down-A200SK-R	caaaagctggagctccaCAAGCGAGGTCCTTCTCGAT
P-A200SK-F	TGTTcccggtacccaattcgccc	5294
P-A200SK-R	tggagctccagcttttgttccc
cobT-0651-F	CTTTGACGCCCATTGGCACGGC	4006	Detection Primers for pSK-cobT-Apr of cobT Integrally Expressed Positive Strains
cobT-0651-R	CCGCAGAGCTGGCCGGTATGA
cobA-1218-F	AAATGGTCGAGATCCGGGTCGA	3567	Detection Primers for pSK-cobA-Cmr of cobA Integrally Expressed Positive Strains
cobA-1218-R	GCATTGAGGTCAGTCTGCGCAC
P28a-F	GGATCCGCGACCCATTTGCTGTCC	5255	Skeleton plasmid of p28a-Gmr
P28a-R	TTCTCGAGCACCACCACCACCACCA
cobJ-F	TGGTGGTGCTCGAGAATCACTGGCTCGCCCCTGCATA	765	cobJ gene
cobJ-R	AAATGGGTCGCGGATCCATGACCGGTACGCTCTATGT
cobN-F	TGGTGGTGCTCGAGAACTATTCATTGCCGGCACGAA	3831	cobN gene
cobN-R	AAATGGGTCGCGGATCCATGCATCTGCTTCTCGCCCA
cobA-F	TGGTGGTGCTCGAGAATCATGCCGGGTTCCTGAGAA	843	cobA gene
cobA-R	AAATGGGTCGCGGATCCATGATCGACGACCTCTTTGC
cobR-F	TGGTGGTGCTCGAGAATTATAGCGAGTGGTATCCGC	492	cobR gene
cobR-R	AAATGGGTCGCGGATCCTTGGAGAAGACCCGGCTGGA
hemA-F	TGGTGGTGCTCGAGAATTACGCGACAGCGCGGGCCA	1215	hemA gene
hemA-R	AAATGGGTCGCGGATCCATGGATTTCGAGAATTTCTT
P28a（cobP）-F	AAGGACCAGCACACCCATTTGCTGTCCACCAGT	5254	Skeleton plasmid of p28a-Gmr-cobP
P28a（cobP）-R	TTCTCGAGCACCACCACCACCACCA
cobP-F	TGGTGGTGCTCGAGAATCAACCCTTCATTTTCAGCG	501	cobP gene
cobP-R	TGGTGGTGCTCGAGAATCAACCCTTCATTTTCAGCG
hemA qPCR F	CTGAAGGAAAGCCAGGTCGA	167	qPCR for hemA
hemA qPCR R	TCGAGCAGGAGATCCGAGAT
hemY qPCR F	CAAGCTCGAAGCCTTGAAGC	162	qPCR for hemY
hemY qPCR R	TCTTCGATGTCGGCAAGCA
cobJ qPCR F	GTTGAACTGGTGATCACGCC	177	qPCR for cobJ
cobJ qPCR R	GTAGAGCGCAATGACGAAGC
cobT qPCR F	ATGGTCGAGAATTTTGCCGC	178	qPCR for cobT
cobT qPCR R	CAATCGCCTCCATGCCAAAG
cobN qPCR F	GCCGTCGATTTCAAACTCGG	197	qPCR for cobN
cobN qPCR R	CCGATTTCTTGCCAAGCTCG
cobP qPCR F	TCCGGCTTCACCATGCATTA	157	qPCR for cobP
cobP qPCR R	TGGGATCATCGATGCGTCTG
cobR qPCR F	ACCAGCTCGACATGGATCTG	152	qPCR for cobR
cobR qPCR R	AACCTCGCCAAATAGCACCA
cobA qPCR F	ACGACCTCTTTGCCGGATT	163	qPCR for cobA
cobA qPCR R	AGCTTCAGGCAATCCTCGTT
16S qPCR F	CGATATCGGCGTTTCCTCCA	172	qPCR for 16SrDNA
16S qPCR R	CTCTTCACCGAGAAAGCCGA
